# Supplementary material for: Ultrasound-controllable engineered bacteria for cancer immunotherapy
Source: Nat Commun. 2022 Mar 24;13:1585. doi: 10.1038/s41467-022-29065-2 (PMC8948203; doi:10.1038/s41467-022-29065-2)
Supplement: Supplementary file 4 — Source Data [file 41467_2022_29065_MOESM4_ESM.xlsx]

## Sheet: F1.b
Figure 1b
		Temperature (C)	TlpA39					TcIwt					TcI42
		42	553.664	480.711	298.139	491.359	557.439	1101.42	449.424	1116.47	1715	1423.06	391.195	279.662	308.503	449.047	661.507
		41.4	816.271	748.293	885.493	804.39	907.824	2254.63	1922.34	2210.91	3008.68	2180.83	312.376	297.241	242.778	308.203	539.51
		40.4	618.688	774.475	892.323	659.958	732.96	1066.13	976.108	1017.97	2173.72	1201.67	27.6468	31.3534	222.56	153.373	95.6496
		38.9	99.319	137.458	80.5845	164.01	103.119	953.985	520.061	797.302	1283.27	828.609	0	0	1.96715	14.4632	29.3369
		37	0	121.396	9.85468	27.4003	58.3344	594.093	276.51	828.205	1370.18	555.19	0	0.008477	0	5.77365	7.68619
		35.6	76.5545	71.1184	49.2039	65.8125	83.7697	560.072	314.048	831.318	838.401	706.687	0	19.6498	69.2307	7.00662	64.3817
		34.5	50.8366	89.9778	0	47.919	70.5665	609.286	386.332	601.096	621.699	577.613	0	0	0	0	36.5496
		33.8	0	120.913	37.8507	140.655	148.334	467.303	207.243	609.595	710.085	610.59	61.0989	0	189.318	0	59.755

## Sheet: F1.c
Figure 1c
				37C					42C
		TlpA39		0	121.396	9.85468	27.4003	58.3344	553.664	480.711	298.139	491.359	557.439
		TcIwt		594.093	276.51	828.205	1370.18	555.19	1101.42	449.424	1116.47	1715	1423.06
		TcI42		0	0.00847695	0	5.77365	7.68619	391.195	279.662	308.503	449.047	661.507

## Sheet: F1.d
Figure 1c
			HS Duration (min)	Fluorescence Intensity [a.u.]
			0	268.676	208.624	109.516	93.0751	187.039	147.389
			15	197.865	231.093	255.586	289.196	227.997	253.644
			30	214.052	350.735	366.919	313.722	452.522	534.148
			60	1297.67	1548.16	1522.07	1598.47	1637.53	1824.81
			120	1588.5	2401.83	2650.13	3205.84	2663.95	2848.59

## Sheet: F1.f
Figure 1f
			HS Pulse Cycle	Fluorescence Intensity [a.u.]						x106 viable cells
			0	268.676	208.624	109.516	93.0751	187.039	147.389	20	23	28	26
			1	856.543	1553.12	1550.4	1721.43	1682.89	1969.12	15	20	30	24
			5	743.375	1208.05	1287.23	1410.48	1440.71	1502.38	19	24	30	10
			10	920.687	1392.33	1389.56	1374.27	1239.47	1472.19	6	30	16	10
			30	572.389	1059.28	1258.23	1340.23	1335.43	1482.76	13	17	13	18
			60	1297.67	1548.16	1522.07	1598.47	1637.53	1824.81	19	15	13	16

## Sheet: F2.c
Figure 2c
	Data Processing Mutant Reference Number	Final Figure 2 Mutant Reference Number	Leaking Fluorescence	Induction Pulsed Fluorescence	Fold Change
	1	1	0	204.944
	2	2	1203.55	2520.79	2.09446
	4	3	256.45	1221.61	4.76355
	5	4	168.664	931.222	5.52118
	6	5	527.566	3300.79	6.25665
	7	6	497.277	862.49	1.73443
	8	7	151.592	1174.56	7.74816
	9	8	332.215	2015.07	6.06557
	10	9	496.719	2341.38	4.71369
	11	10	299.466	1484.46	4.95702
	12	11	148.808	1314.02	8.83035
	13	12	703.152	3117.44	4.43352
	14	13	3511.88	7376.99	2.10058
	15	14	2823.31	5828.2	2.06432
	16	15	1321.15	3796.87	2.87392
	17	16	743.168	2339.56	3.14809
	18	17	6895.55	12342.3	1.78989
	19	18	1995.75	8804.87	4.41181
	20	19	1786.92	4236.03	2.37057
	21	20	1575.13	4376.57	2.77854
	22	21	1421.63	5176.6	3.64132
	23	22	832	3502.16	4.20933
	24	23	665.644	4070.66	6.11536
	26	24	286.76	2434.72	8.49043
	27	25	235.551	6487.66	27.5425
	28	26	5149.39	14567.9	2.82906
	29	27	6468.53	16310.7	2.52155
	30	28	496.325	1794.41	3.61539
	31	29	148.82	2523.83	16.959
	32	30	78.1626	6374.23	81.5508
	M2	31	845.624	3601.2	4.25863
	M7	32	1250.14	6438.18	5.14995

## Sheet: F2.d
Figure 2d
					37 °C				42 °C
			1		0.16129	0.111111	0.0860215	0.235294	6.01504	6.86275	5.69106	3.09278
			2		1.2	0.446429	0.837989	1.48936	10	12.5	10	8.24742
			3		0.339257	1.3098	0.746269	0.930233	15.3846	17.3554	15.0943	10
			4		0.737705	0.645161	1.62791	0.7	9.90991	10.8108	11.828	13.8211
			5		4.25532	2.54777	1.80124	6.24496	44.6429	33.3333	38.0952	20.8333

## Sheet: F2.f
Figure 2f
							%GFP+37					%GFP+42
					A		3.6	4.0201	2.04082	10	8.51064	46.5116	49.789	25	45	36.3636
					B		2.75	0	0.7	3.85604	1.16667	22.6244	32.6923	35.7143	37.2727	29.5522
					C		0.510397	0.0465116	0.241692	0.1	0.172414	12.9032	13.5135	11.1111	25	34.7826
					D			0.04	0.238095	0.0377359	0		7.69231	16.6667	11.7925	7.8125

## Sheet: F3.b
Figure 3b			sample																sample 2																sample 3
	37 °C										2	2	3	3	0	3	0	0
	42 °C																										15	22	23	15	14	26	17	16
	43 °C																																										15	26	34	25	33	19	37
[truncated: 1 more columns]

## Sheet: F4.a
Figure 4a	Time	Experimental		Ideal
	0.883333	43		43
	0.888833	43		43
	0.894333	43		43
	0.899667	42.9		43
	0.904833	43		43
	0.910333	43		43
	0.9155	43		43
	0.920833	43.1		43
	0.926333	43		43
	0.931667	43.1		43
	0.937167	43.1		43
	0.9425	43.1		43
	0.947833	43.1		43
	0.958833	43.1		43
	0.964	43.1		43
	0.969333	43.1		43
	0.974833	43.1		43
	0.980333	43.1		43
	0.985667	43		43
	0.991	43.1		43
	0.996167	43		43
	1.0015	43.1		43
	1.00683	43		43
	1.0125	43.1		43
	1.023	43.1		43
	1.0285	43.1		43
	1.0335	43		43
	1.039	43		43
	1.0445	43		43
	1.04967	43		43
	1.055	43		43
	1.06033	43		43
	1.06567	43		43
	1.07117	43		43
	1.0765	42.9		43
	1.08183	42.9		43
	1.087	43		43
	1.0925	43		43
	1.09783	42.9		43
	1.10317	42.9		43
	1.11383	43		43
	1.11933	42.9		43
	1.12483	42.9		43
	1.13017	43		43
	1.1355	43		43
	1.14067	43		43
	1.14583	43		43
	1.15117	42.9		43
	1.1565	42.9		43
	1.16183	43		43
	1.167	43		43
	1.17217	43		43
	1.1775	42.9		43
	1.183	42.9		43
	1.18833	42.8		43
	1.19383	43		43
	1.19917	43		43
	1.20433	42.9		43
	1.20967	43		43
	1.21483	43		43
	1.22033	43.1		43
	1.2255	43		43
	1.231	43.1		43
	1.23633	42.9		43
	1.242	43		43
	1.24717	43.1		43
	1.2525	43.1		43
	1.25767	43		43
	1.26333	43		43
	1.2685	43		43
	1.274	43		43
	1.27933	42.9		43
	1.28483	42.9		43
	1.29017	43		43
	1.29533	43.1		43
	1.30067	43.1		43
	1.30583	43		43
	1.31133	42.9		43
	1.3165	43		43
	1.322	43.1		43
	1.32733	43.1		43
	1.3325	43		43
	1.338	43		43
	1.3435	43		43
	1.34883	43		43
	1.354	43		43
	1.35917	42.9		43
	1.36467	43		43
	1.36983	43		43
	1.37533	43		43
	1.38083	43		43
	1.38633	43		43
	1.3915	43		43
	1.39667	43		43
	1.40217	42.9		43
	1.41283	42.9		43
	1.41817	43.1		43
	1.42383	43.1		43
	1.429	43.1		43
	1.43417	43		43
	1.43933	43		43
	1.44483	43.1		43
	1.45	43.1		43
	1.4555	43		43
	1.46117	43.1		43
	1.46683	43		43
	1.47217	43		43
	1.47733	43		43
	1.48283	43		43
	1.488	43		43
	1.49367	43		43
	1.49917	43		43
	1.50433	43		43
	1.50967	43		43
	1.51483	43		43
	1.52033	43		43
	1.5255	43		43
	1.531	43		43
	1.53633	43		43
	1.54733	43		43
	1.55267	43		43
	1.55783	43		43
	1.56333	43		43
	1.5685	43		43
	1.57383	43		43
	1.579	43		43
	1.5845	43		43
	1.58967	43		43
	1.59483	43		43
	1.6	43		43
	1.6055	42.9		43
	1.61083	43		43
	1.61617	43		43
	1.6215	43.1		43
	1.627	43		43
	1.63217	43		43
	1.63767	43		43
	1.643	43		43
	1.64833	43		43
	1.65367	43		43
	1.65933	43		43
	1.67017	43		43
	1.67567	43		43
	1.681	43		43
	1.6865	43		43
	1.69183	43		43
	1.69767	43		43
	1.70283	43		43
	1.708	43		43
	1.71317	43.1		43
	1.71867	43		43
	1.72383	42.9		43
	1.72917	42.9		43
	1.73467	43		43
	1.74	43		43
	1.7455	43.1		43
	1.75067	43		43
	1.75617	43		43
	1.76133	43		43
	1.77233	43		43
	1.77783	43		43
	1.78317	43		43
	1.78867	43		43
	1.7995	43		43
	1.805	43.1		43
	1.81033	43.1		43
	1.8155	42.9		43
	1.82083	43		43
	1.83717	43.1		43
	1.84233	43.1		43
	1.848	43.1		43
	1.85317	43		43
	1.8585	43		43
	1.86367	43		43
	1.86933	43		43
	1.87467	43		43
	1.88033	43		43
	1.88567	43.1		43
	1.891	43		43
	1.90767	43		43
	1.91283	43		43
	1.9185	43		43
	1.92383	43		43
	1.9295	43		43
	1.93483	43		43
	1.94017	43.1		43
	1.94567	43		43
	1.951	43		43
	1.962	43		43
	1.96733	43		43
	1.97283	43		43
	1.97817	43.1		43
	1.98333	43		43
	1.9885	43		43
	1.99367	43		43
	1.99917	42.9		43
	2.0045	42.9		43
	2.01	42.9		43
	2.0155	43		43
	2.021	43.1		43
	2.02617	43		43
	2.03167	43		43
	2.037	43		43
	2.0425	43		43
	2.05333	43.1		43
	2.05867	43.1		43
	2.064	43		43
	2.06933	42.9		43
	2.07483	42.9		43
	2.08	42.9		43
	2.08533	43		43
	2.09083	43		43
	2.09617	42.9		43
	2.1015	43		43
	2.107	42.9		43
	2.1125	43		43
	2.12333	42.9		43
	2.12883	42.9		43
	2.134	42.9		43
	2.1395	43		43
	2.14483	42.9		43
	2.15017	42.9		43
	2.1555	43		43
	2.16067	43		43
	2.166	43		43
	2.1715	43		43
	2.17717	43		43
	2.18267	43		43
	2.188	43		43
	2.19333	43.1		43
	2.19883	43		43
	2.20433	43		43
	2.20967	43		43
	2.215	43.1		43
	2.22033	43		43
	2.22567	43		43
	2.23083	43		43
	2.236	43		43
	2.2415	43		43
	2.247	43		43
	2.258	43		43
	2.26317	43		43
	2.26833	43		43
	2.27417	43		43
	2.27933	43		43
	2.28467	43		43
	2.29	43		43
	2.2955	43		43
	2.30067	43		43
	2.317	43		43
	2.32233	43		43
	2.32767	43.1		43
	2.33283	43		43
	2.338	43		43
	2.3435	43		43
	2.34867	43.1		43
	2.35417	43.1		43
	2.3595	43		43
	2.36483	42.9		43
	2.37017	43		43
	2.37533	43		43
	2.3805	43		43
	2.386	43.1		43
	2.39133	43		43
	2.3965	43		43
	2.40167	42.9		43
	2.40717	43		43
	2.41233	43		43
	2.41767	43.1		43
	2.42267	43		43
	2.428	43		43
	2.4335	43		43
	2.4445	43		43
	2.44983	43.1		43
	2.455	43		43
	2.46033	42.9		43
	2.46567	43		43
	2.47083	43		43
	2.47617	43.1		43
	2.48133	43		43
	2.48683	43		43
	2.492	43		43
	2.50333	43		43
	2.5085	43		43
	2.514	43		43
	2.51917	43		43
	2.52417	43.1		43
	2.5295	43		43
	2.535	42.9		43
	2.5455	43		43
	2.551	43		43
	2.55667	43		43
	2.56217	43		43
	2.5675	43		43
	2.573	43		43
	2.5785	43.1		43
	2.58417	43.1		43
	2.58933	43.1		43
	2.59467	42.9		43
	2.6	42.8		43
	2.60533	43		43
	2.61067	43		43
	2.616	43		43
	2.62133	42.9		43
	2.62683	43		43
	2.632	43.1		43
	2.63767	43		43
	2.643	43		43
	2.64833	43		43
	2.6535	43		43
	2.659	43		43
	2.66433	43.1		43
	2.66983	43.1		43
	2.68033	42.9		43
	2.68567	42.9		43
	2.691	42.9		43
	2.69617	43		43
	2.7015	43		43
	2.70667	43		43
	2.71233	43		43
	2.718	43		43
	2.72333	43.1		43
	2.72883	43.1		43
	2.73983	43		43
	2.74517	43		43
	2.75067	43		43
	2.756	43.1		43
	2.7615	43.1		43
	2.7725	42.9		43
	2.77783	42.9		43
	2.78333	43		43
	2.789	43		43
	2.7945	43		43
	2.79983	43		43
	2.8055	43.1		43
	2.811	43		43
	2.81633	43		43
	2.82183	43		43
	2.82733	43		43
	2.8325	43.1		43
	2.83783	43.1		43
	2.843	43		43
	2.8485	42.9		43
	2.8595	43		43
	2.86483	43		43
	2.87017	42.9		43
	2.87533	43		43
	2.88083	43		43
	2.886	43		43
	2.89133	42.9		43
	2.8965	43		43
	2.90183	43		43
	2.90717	42.9		43
	2.9125	42.9		43
	2.91783	43		43
	2.92317	43		43
	2.9285	43		43
	2.93367	42.9		43
	2.939	43		43
	2.94433	43		43
	2.94983	43.1		43
	2.95517	43		43
	2.96067	43		43
	2.966	43		43
	2.97133	43		43
	2.97667	43		43
	2.982	43.1		43
	2.9875	43		43
	2.99283	42.9		43
	2.99867	42.9		43
	3.00383	43		43
	3.009	43		43
	3.01467	43		43
	3.01983	43.1		43
	3.02517	43.1		43
	3.03083	43		43
	3.03617	42.9		43
	3.04167	43		43
	3.047	43		43
	3.0525	43		43
	3.05783	43.1		43
	3.06317	43.1		43
	3.0685	43		43
	3.07383	42.9		43
	3.079	43.1		43
	3.0845	43.1		43
	3.09	43		43
	3.09533	42.9		43
	3.1005	43		43
	3.106	43.1		43
	3.11133	43		43
	3.11683	42.9		43
	3.12217	43		43
	3.1275	43.1		43
	3.133	43		43
	3.13833	42.9		43
	3.144	42.9		43
	3.14917	43		43
	3.15467	43		43
	3.16033	43		43
	3.16567	43		43
	3.171	43		43
	3.17633	43.1		43
	3.18167	43.1		43
	3.18717	43.1		43
	3.19233	42.9		43
	3.19783	42.9		43
	3.20333	42.9		43
	3.20867	43		43
	3.2145	43		43
	3.21983	43.1		43
	3.2255	43		43
	3.23083	42.9		43
	3.23633	42.9		43
	3.24717	43.1		43
	3.25233	43.1		43
	3.2575	43		43
	3.263	43		43
	3.2685	43.1		43
	3.27417	43.1		43
	3.28517	43		43
	3.29067	42.9		43
	3.29633	42.9		43
	3.3015	43		43
	3.307	43.1		43
	3.31233	43		43
	3.3175	43		43
	3.32267	43		43
	3.32783	43.1		43
	3.33333	43		43
	3.3385	43		43
	3.344	43		43
	3.34917	43.1		43
	3.35467	43		43
	3.35967	42.9		43
	3.36533	43		43
	3.37083	43.1		43
	3.3765	43		43
	3.38183	42.9		43
	3.38717	42.9		43
	3.3925	43		43
	3.39767	43		43
	3.40317	43		43
	3.4085	42.9		43
	3.41367	43.1		43
	3.41933	43.1		43
	3.42467	43.1		43
	3.43	42.9		43
	3.43517	43		43
	3.44067	43		43
	3.446	43		43
	3.45133	42.9		43
	3.45683	43		43
	3.46233	43		43
	3.46767	43		43
	3.47317	43		43
	3.4785	43.1		43
	3.484	43		43
	3.48917	43.1		43
	3.49467	43		43
	3.50017	43		43
	3.5055	43		43
	3.51083	43		43
	3.516	43		43
	3.52133	42.9		43
	3.52667	42.9		43
	3.532	42.9		43
	3.5375	43		43
	3.54283	43.1		43
	3.54867	43		43
	3.55383	43		43
	3.559	43		43
	3.56433	43		43
	3.56983	43		43
	3.57517	43		43
	3.58067	43.1		43
	3.586	43.1		43
	3.59133	43.1		43
	3.59667	42.9		43
	3.602	43		43
	3.60733	43		43
	3.61267	42.9		43
	3.61833	43		43
	3.62917	43		43
	3.6345	42.9		43
	3.63983	43		43
	3.64533	43		43
	3.65083	43		43
	3.65633	43		43
	3.6615	43		43
	3.667	43.1		43
	3.67217	43		43
	3.67767	43		43
	3.68283	43		43
	3.68833	43		43
	3.69367	43		43
	3.69917	43.1		43
	3.71017	43		43
	3.7155	42.9		43
	3.721	43		43
	3.72633	43		43
	3.73167	43		43
	3.73683	42.9		43
	3.742	42.9		43
	3.74717	43		43
	3.75233	43.1		43
	3.758	42.9		43
	3.76333	42.9		43
	3.76883	42.9		43
	3.77417	43		43
	3.7795	43		43
	3.78483	42.9		43
	3.7905	42.9		43
	3.79583	43		43
	3.801	43		43
	3.812	43		43
	3.81733	43		43
	3.8225	43.1		43
	3.828	43.1		43
	3.8335	43		43
	3.83883	43		43
	3.84433	43		43
	3.8495	43.1		43
	3.85483	43		43
	3.8605	43		43
	3.86583	43		43
	3.87133	43		43
	3.87683	43.1		43
	3.8825	43.1		43
	3.888	43		43
	3.89333	43		43
	3.89883	43		43
	3.904	43		43
	3.90933	43.1		43
	3.91467	43.1		43
	3.91983	43		43
	3.92517	43		43
	3.931	43		43
	3.93617	43		43
	3.94167	43		43
	3.9525	42.8		43
	3.95783	42.9		43
	3.9635	43		43
	3.96883	43		43
	3.97433	43		43
	3.97983	42.9		43
	3.98483	43		43
	3.99017	43		43
	3.99533	43		43
	4.00083	43		43
	4.00617	43.1		43
	4.01133	43		43
	4.01683	43		43
	4.02217	43		43
	4.02767	43.1		43
	4.03317	43.1		43
	4.0385	43.1		43
	4.04367	42.9		43
	4.049	42.9		43
	4.0545	42.9		43
	4.06	43		43
	4.06517	43.1		43
	4.07067	43		43
	4.076	43		43
	4.0815	42.9		43
	4.08683	43.1		43
	4.09267	43.1		43
	4.098	43		43
	4.10333	43		43
	4.10867	43		43
	4.114	43.1		43
	4.1195	43.1		43
	4.12483	43.1		43
	4.13033	43		43
	4.13567	42.9		43
	4.14117	43		43
	4.1465	43		43
	4.15183	43.1		43
	4.15717	42.9		43
	4.16233	42.9		43
	4.16767	43		43
	4.17317	43.1		43
	4.17833	43		43
	4.18383	42.9		43
	4.18917	42.9		43
	4.19483	43		43
	4.20017	43		43
	4.20533	43		43
	4.21067	43		43
	4.2215	43		43
	4.22683	43.1		43
	4.23217	43.1		43
	4.23767	42.9		43
	4.24333	43		43
	4.24867	43		43
	4.254	42.9		43
	4.2595	42.9		43
	4.265	42.9		43
	4.27033	43		43
	4.27567	43		43
	4.29217	43		43
	4.2975	43		43
	4.303	43.1		43
	4.30817	43.1		43
	4.31367	43		43
	4.31917	42.9		43
	4.32467	42.8		43
	4.33017	42.9		43
	4.33567	43		43
	4.341	43		43
	4.3465	43		43
	4.35183	42.9		43
	4.35767	42.9		43
	4.363	43		43
	4.36833	43.1		43
	4.37383	43		43
	4.37933	43		43
	4.38467	43		43
	4.39	43		43
	4.3955	43		43
	4.40083	43		43
	4.40633	43		43
	4.41183	43		43
	4.417	43.1		43
	4.4225	43.1		43
	4.428	43.1		43
	4.43333	43.1		43
	4.43867	43.1		43
	4.44417	43		43
	4.44933	42.9		43
	4.45483	42.9		43
	4.46583	43.1		43
	4.47667	43		43
	4.482	43		43
	4.48717	42.9		43
	4.4925	43		43
	4.49767	43.1		43
	4.50333	43		43
	4.50883	42.9		43
	4.51433	43		43
	4.51967	43		43
	4.525	43.1		43
	4.53017	43		43
	4.53567	43		43
	4.54667	43.1		43
	4.55183	43		43
	4.55767	43.1		43
	4.56283	43		43
	4.56817	43		43
	4.5735	43.1		43
	4.57933	42.9		43
	4.58467	42.9		43
	4.58983	42.9		43
	4.59517	43		43
	4.60033	43		43
	4.60567	43		43
	4.611	43		43
	4.61633	43		43
	4.62167	43		43
	4.627	43.1		43
	4.63233	43.1		43
	4.63783	43.1		43
	4.643	42.9		43
	4.6485	42.9		43
	4.654	43		43
	4.6595	43		43
	4.665	43		43
	4.6705	42.9		43
	4.67617	42.9		43
	4.68133	43		43
	4.68667	43		43
	4.69217	42.9		43
	4.69783	42.9		43
	4.70317	43		43
	4.7085	43		43
	4.714	43		43
	4.7195	43		43
	4.72483	43.1		43
	4.73033	43		43
	4.73583	43		43
	4.74117	43		43
	4.74667	43.1		43
	4.7575	43		43
	4.763	42.9		43
	4.7685	42.9		43
	4.77383	43		43
	4.77933	43.1		43
	4.7905	43		43
	4.79567	42.9		43
	4.80133	42.9		43
	4.80683	43		43
	4.812	43.1		43
	4.8175	43		43
	4.82283	42.9		43
	4.82817	42.9		43
	4.83333	43.1		43
	4.83883	43		43
	4.84417	43		43
	4.85483	43.1		43
	4.86033	43		43
	4.86567	43		43
	4.87117	42.9		43
	4.8765	43.1		43
	4.882	43.1		43
	4.88717	43		43
	4.89283	43		43
	4.89833	43		43
	4.90367	43.1		43
	4.90933	43.1		43
	4.92033	42.9		43
	4.92567	42.9		43
	4.93117	42.9		43
	4.93633	43		43
	4.94183	43		43
	4.94717	43		43
	4.95267	43		43
	4.96367	43.1		43
	4.96917	43.1		43
	4.9745	43.1		43
	4.97983	42.9		43
	4.985	42.9		43
	4.9905	43		43
	5.0015	43		43
	5.00667	42.9		43
	5.01217	42.9		43
	5.01733	43		43
	5.023	43		43
	5.02817	43		43
	5.03383	42.9		43
	5.03917	42.1		43
	5.04433	41.5		37
	5.04967	41.4		37
	5.05483	41.3		37
	5.06017	41.2		37
	5.06567	41.1		37
	5.07633	41		37
	5.0815	40.9		37
	5.087	40.8		37
	5.0925	40.7		37
	5.09767	40.6		37
	5.10317	40.6		37
	5.10867	40.5		37
	5.11383	40.4		37
	5.11917	40.3		37
	5.12467	40.2		37
	5.13	40.2		37
	5.1355	40.2		37
	5.14083	40.1		37
	5.15183	40		37
	5.15733	40		37
	5.16267	39.9		37
	5.168	39.9		37
	5.17333	39.9		37
	5.17867	39.8		37
	5.18417	39.7		37
	5.18933	39.7		37
	5.19517	39.7		37
	5.2005	39.6		37
	5.20617	39.7		37
	5.21167	39.6		37
	5.21717	39.5		37
	5.22267	39.6		37
	5.228	39.5		37
	5.23317	39.4		37
	5.23833	39.4		37
	5.24383	39.4		37
	5.24933	39.4		37
	5.25483	39.3		37
	5.26	39.3		37
	5.2655	39.3		37
	5.27117	39.3		37
	5.2825	39.3		37
	5.28783	39		37
	5.29333	39		37
	5.29883	39.1		37
	5.30417	39.1		37
	5.3095	39.1		37
	5.31483	38.9		37
	5.32	38.9		37
	5.3255	39		37
	5.33083	39		37
	5.33633	39		37
	5.3415	38.8		37
	5.34683	38.8		37
	5.35217	38.9		37
	5.3575	38.7		37
	5.36283	38.6		37
	5.36817	38.7		37
	5.37383	38.6		37
	5.37917	38.6		37
	5.38483	38.6		37
	5.38983	38.6		37
	5.3955	38.5		37
	5.40633	38.6		37
	5.41733	38.5		37
	5.42267	38.5		37
	5.4395	38.4		37
	5.45033	38.3		37
	5.45567	38.3		37
	5.461	38.3		37
	5.46667	38.3		37
	5.47183	38.3		37
	5.47717	38.3		37
	5.4825	38.2		37
	5.488	38.2		37
	5.49333	38.2		37
	5.49883	38.2		37
	5.50417	38.1		37
	5.50983	38.2		37
	5.51533	38.2		37
	5.52067	38.1		37
	5.52583	38.1		37
	5.531	38.1		37
	5.5365	38		37
	5.54183	38		37
	5.54717	38		37
	5.5525	38		37
	5.558	38		37
	5.56317	38		37
	5.5685	38		37
	5.57367	37.9		37
	5.57933	38		37
	5.5845	37.9		37
	5.59017	37.9		37
	5.59567	37.9		37
	5.60117	37.8		37
	5.60633	37.9		37
	5.61167	37.9		37
	5.61717	37.8		37
	5.6225	37.8		37
	5.628	37.8		37
	5.6335	37.8		37
	5.639	37.8		37
	5.64433	37.7		37
	5.64983	37.8		37
	5.65517	37.7		37
	5.66067	37.7		37
	5.66583	37.7		37
	5.6715	37.7		37
	5.67717	37.7		37
	5.68233	37.7		37
	5.69317	37.7		37
	5.69867	37.6		37
	5.70383	37.6		37
	5.70933	37.6		37
	5.7145	37.6		37
	5.72017	37.6		37
	5.7255	37.6		37
	5.731	37.6		37
	5.73633	37.6		37
	5.742	37.5		37
	5.7475	37.5		37
	5.75267	37.5		37
	5.758	37.5		37
	5.76317	37.5		37
	5.76867	37.5		37
	5.78	37.5		37
	5.78533	37.4		37
	5.79067	37.5		37
	5.796	37.4		37
	5.80133	37.4		37
	5.80683	37.4		37
	5.81233	37.4		37
	5.818	37.5		37
	5.82333	37.4		37
	5.82883	37.4		37
	5.83967	37.4		37
	5.84517	37.3		37
	5.85083	37.3		37
	5.85617	37.3		37
	5.86167	37.3		37
	5.867	37.3		37
	5.87233	37.3		37
	5.87767	37.3		37
	5.88317	37.3		37
	5.8885	37.3		37
	5.894	37.3		37
	5.8995	37.3		37
	5.91033	37.3		37
	5.92133	37.3		37
	5.927	37.2		37
	5.93267	37.3		37
	5.938	37.2		37
	5.94333	37.2		37
	5.9545	37.2		37
	5.96	37.2		37
	5.96517	37.2		37
	5.97067	37.2		37
	5.976	37.2		37
	5.9815	37.1		37
	5.987	37.2		37
	5.9925	37.1		37
	5.99767	37.1		37
	6.00867	37.1		37
	6.01417	37.1		37
	6.01983	37.1		37
	6.0255	37.1		37
	6.03083	37.1		37
	6.0365	37.1		37
	6.042	37.1		37
	6.04733	37		37
	6.05267	37		37
	6.058	37		37
	6.0635	37.1		37
	6.069	37		37
	6.0745	37		37
	6.07983	37		37
	6.0855	37		37
	6.09083	37		37
	6.09633	37		37
	6.10167	37		37
	6.10683	37		37
	6.11233	37		37
	6.118	37		37
	6.1235	36.9		37
	6.13467	37		37
	6.13983	37		37
	6.14533	37		37
	6.15083	37		37
	6.15617	37		37
	6.16167	36.9		37
	6.16683	36.9		37
	6.1725	36.9		37
	6.18317	37		37
	6.18867	36.9		37
	6.19417	36.9		37
	6.19967	37		37
	6.20533	36.9		37
	6.21067	36.9		37
	6.21633	36.9		37
	6.22167	36.9		37
	6.22717	36.9		37
	6.23233	36.9		37
	6.23783	36.9		37
	6.24317	36.8		37
	6.2485	36.9		37
	6.25383	36.9		37
	6.25933	36.8		37
	6.26467	36.8		37
	6.26983	36.9		37
	6.27533	36.8		37
	6.28067	36.9		37
	6.28583	36.9		37
	6.29117	36.8		37
	6.29667	36.8		37
	6.302	36.8		37
	6.3075	36.8		37
	6.31317	36.8		37
	6.31833	36.9		37
	6.32367	36.8		37
	6.32883	36.8		37
	6.33433	36.8		37
	6.33967	36.8		37
	6.3455	36.9		37
	6.35083	36.8		37
	6.356	36.8		37
	6.3615	36.8		37
	6.367	36.8		37
	6.37233	36.8		37
	6.37767	36.8		37
	6.38867	36.8		37
	6.394	36.8		37
	6.39933	36.8		37
	6.405	36.8		37
	6.41017	36.8		37
	6.41533	36.8		37
	6.42083	36.8		37
	6.42583	36.8		37
	6.4315	36.8		37
	6.437	36.8		37
	6.44217	36.8		37
	6.44767	36.8		37
	6.45867	36.8		37
	6.464	36.8		37
	6.4695	36.8		37
	6.47483	36.8		37
	6.48033	36.8		37
	6.48567	36.8		37
	6.491	36.8		37
	6.49667	36.8		37
	6.50183	36.8		37
	6.50733	36.8		37
	6.51267	36.8		37
	6.51817	36.8		37
	6.52333	36.9		37
	6.52883	36.9		37
	6.534	36.8		37
	6.5395	36.9		37
	6.54483	36.9		37
	6.55033	36.9		37
	6.55583	36.9		37
	6.56133	36.9		37
	6.56683	36.9		37
	6.572	36.9		37
	6.57733	36.9		37
	6.58267	36.9		37
	6.58817	36.9		37
	6.59333	36.9		37
	6.5985	36.9		37
	6.60967	37		37
	6.61517	37		37
	6.62033	37		37
	6.62583	36.9		37
	6.63117	37		37
	6.6365	37		37
	6.642	37		37
	6.6475	37		37
	6.653	37		37
	6.6585	37		37
	6.66367	37		37
	6.66883	37		37
	6.674	37		37
	6.6795	37		37
	6.68467	37		37
	6.69033	37		37
	6.69583	37		37
	6.70133	37		37
	6.70683	37		37
	6.712	37		37
	6.71733	37		37
	6.7225	37		37
	6.72783	37		37
	6.7335	37		37
	6.739	37		37
	6.74467	37		37
	6.75	37		37
	6.75533	37.1		37
	6.76083	37		37
	6.76633	37		37
	6.77183	37		37
	6.77717	37		37
	6.78283	37		37
	6.78817	37		37
	6.799	37		37
	6.80417	37		37
	6.8095	37		37
	6.815	37		37
	6.8205	37.1		37
	6.82567	37		37
	6.83117	37		37
	6.8365	37		37
	6.8475	37		37
	6.85283	37		37
	6.85817	37		37
	6.86917	37		37
	6.87483	37		37
	6.88017	37		37
	6.88567	37		37
	6.8965	37		37
	6.90183	37		37
	6.90717	37		37
	6.91233	37		37
	6.91767	37		37
	6.923	37		37
	6.9285	37		37
	6.93367	37		37
	6.939	37		37
	6.9445	37		37
	6.94967	37		37
	6.95533	37		37
	6.96067	37		37
	6.96633	37		37
	6.97167	37		37
	6.977	37		37
	6.9825	37		37
	6.98783	37		37
	6.99333	37		37
	7.00433	37		37
	7.00967	37		37
	7.015	37		37
	7.0205	37		37
	7.02567	37		37
	7.03117	37		37
	7.03683	37		37
	7.04217	37		37
	7.04767	37		37
	7.05317	37		37
	7.05867	37		37
	7.064	37		37
	7.06933	37		37
	7.07467	37		37
	7.08	37		37
	7.08533	37		37
	7.09067	37		37
	7.09633	37		37
	7.10183	37		37
	7.10733	37		37
	7.1125	37		37
	7.118	37		37
	7.12333	37		37
	7.12883	37		37
	7.13433	37		37
	7.13983	37		37
	7.1455	37		37
	7.15083	37		37
	7.1565	36.9		37
	7.162	37		37
	7.1675	37		37
	7.173	37		37
	7.1785	37		37
	7.18417	37		37
	7.18933	37		37
	7.19483	37		37
	7.2	37		37
	7.20517	37		37
	7.2105	37		37
	7.216	37		37
	7.22117	37		37
	7.2265	37		37
	7.23183	37.1		37
	7.23717	37		37
	7.2425	37.1		37
	7.24817	37		37
	7.25933	37		37
	7.26467	37		37
	7.27017	37.1		37
	7.27533	37		37
	7.2805	37		37
	7.286	37		37
	7.29167	37.1		37
	7.30267	37		37
	7.308	37		37
	7.3135	37		37
	7.31917	37		37
	7.3245	37		37
	7.33	37		37
	7.3355	37		37
	7.341	37		37
	7.3465	37		37
	7.352	37		37
	7.3575	37		37
	7.36283	37		37
	7.36817	37		37
	7.3735	37		37
	7.37883	37		37
	7.38433	37		37
	7.38983	37		37
	7.401	37		37
	7.40633	37		37
	7.41167	37		37
	7.41683	37		37
	7.422	37		37
	7.433	37		37
	7.43833	37		37
	7.44383	37		37
	7.4495	37		37
	7.45483	37		37
	7.46033	37		37
	7.46567	37		37
	7.471	37		37
	7.47683	37		37
	7.4825	37		37
	7.48767	37		37
	7.493	37		37
	7.49817	37		37
	7.50333	37		37
	7.50867	37		37
	7.51383	37		37
	7.51933	36.9		37
	7.5305	37		37
	7.53583	37		37
	7.5415	37		37
	7.547	37		37
	7.55233	37		37
	7.55767	37		37
	7.56283	37		37
	7.56817	37		37
	7.57367	36.9		37
	7.57917	37		37
	7.58433	37		37
	7.58983	37		37
	7.60067	37		37
	7.606	37		37
	7.61133	37		37
	7.6165	37		37
	7.622	37		37
	7.62733	37		37
	7.63283	37		37
	7.63817	37		37
	7.644	37		37
	7.64933	37		37
	7.65467	37		37
	7.66033	37		37
	7.6655	37		37
	7.67067	37		37
	7.676	37		37
	7.68133	37		37
	7.6865	37		37
	7.69217	37		37
	7.69767	37		37
	7.70317	37		37
	7.70833	37		37
	7.71367	37		37
	7.719	37		37
	7.72467	37		37
	7.73	36.9		37
	7.73517	37		37
	7.7405	37		37
	7.74567	37		37
	7.751	37		37
	7.75617	37		37
	7.76183	37		37
	7.767	37		37
	7.7725	37		37
	7.77767	37		37
	7.78317	37		37
	7.78867	37		37
	7.79433	37		37
	7.79967	37		37
	7.805	37		37
	7.81033	37		37
	7.8155	37		37
	7.82083	37		37
	7.826	37		37
	7.83167	37		37
	7.83683	36.9		37
	7.84233	37		37
	7.8475	36.9		37
	7.8535	37		37
	7.86517	37		37
	7.87067	36.9		37
	7.876	37		37
	7.8815	37		37
	7.88667	37		37
	7.892	37		37
	7.89717	37		37
	7.90267	37		37
	7.90817	37		37
	7.91383	37		37
	7.919	37		37
	7.9245	37		37
	7.93017	37		37
	7.93567	37		37
	7.94083	37		37
	7.952	37		37
	7.9575	37		37
	7.963	37		37
	7.96867	37		37
	7.974	37		37
	7.97967	37		37
	7.98517	37		37
	7.9905	37		37
	7.99617	37		37
	8.00167	37		37
	8.00683	37		37
	8.01233	37.1		37
	8.01767	37		37
	8.02283	37		37
	8.02817	37		37
	8.03367	37		37
	8.03883	37		37
	8.04417	37		37
	8.0495	37		37
	8.055	37		37
	8.06033	37		37
	8.066	37.1		37
	8.07117	37		37
	8.0765	37		37
	8.082	37		37
	8.08767	37		37
	8.09317	37		37
	8.09867	37.1		37
	8.10417	37.1		37
	8.115	37		37
	8.1205	37		37
	8.12567	37		37
	8.13117	37		37
	8.13667	37		37
	8.142	37		37
	8.14733	37		37
	8.15283	37		37
	8.15833	37		37
	8.16383	37		37
	8.16933	37		37
	8.17483	37		37
	8.18017	37		37
	8.18567	37.1		37
	8.191	37		37
	8.1965	37		37
	8.202	37		37
	8.20767	37		37
	8.213	37		37
	8.21833	37		37
	8.22383	37		37
	8.22917	37		37
	8.23467	37		37
	8.24017	37		37
	8.24567	37		37
	8.251	37		37
	8.25617	37		37
	8.2615	37		37
	8.26683	37		37
	8.27783	37		37
	8.28333	37		37
	8.28867	37		37
	8.294	37		37
	8.305	37		37
	8.31067	37		37
	8.316	37		37
	8.32133	37		37
	8.32683	37		37
	8.332	37		37
	8.33767	37		37
	8.343	36.9		37
	8.34867	37		37
	8.35383	37		37
	8.35933	37		37
	8.365	37		37
	8.3705	37		37
	8.37617	37		37
	8.38133	37		37
	8.38667	37		37
	8.392	37		37
	8.3975	37		37
	8.40283	37		37
	8.40833	37		37
	8.41367	37		37
	8.4195	37		37
	8.42483	37		37
	8.43033	37		37
	8.4355	37		37
	8.441	37		37
	8.44667	37		37
	8.452	37		37
	8.4575	37		37
	8.46267	37		37
	8.46817	36.9		37
	8.47367	37		37
	8.479	37		37
	8.48433	37		37
	8.4895	37		37
	8.49483	37		37
	8.5005	37		37
	8.50583	37		37
	8.51133	37		37
	8.51683	37		37
	8.52233	37		37
	8.52767	37		37
	8.533	37		37
	8.5385	37		37
	8.54933	37		37
	8.55467	37		37
	8.56017	37		37
	8.56567	37		37
	8.57117	37		37
	8.5765	37		37
	8.58183	37		37
	8.58717	37		37
	8.59267	37		37
	8.5985	37		37
	8.60383	37		37
	8.60933	37		37
	8.61483	37		37
	8.62017	37		37
	8.62567	36.9		37
	8.63117	37		37
	8.6365	37		37
	8.642	37		37
	8.64733	37		37
	8.65283	37		37
	8.658	37		37
	8.66367	37		37
	8.6745	37		37
	8.67983	37		37
	8.68567	37		37
	8.69117	37		37
	8.6965	37.1		37
	8.702	37.1		37
	8.70767	37		37
	8.71333	37		37
	8.71867	37		37
	8.72417	37		37
	8.72983	37		37
	8.73533	37		37
	8.74067	37		37
	8.74583	37		37
	8.7515	37		37
	8.75683	37		37
	8.76783	36.9		37
	8.77333	37		37
	8.77867	37		37
	8.78417	37		37
	8.7895	37		37
	8.79517	37		37
	8.80067	37		37
	8.80583	37		37
	8.81133	37		37
	8.81667	37		37
	8.82233	36.9		37
	8.82767	37		37
	8.83317	36.9		37
	8.83867	37		37
	8.84417	37		37
	8.8495	37		37
	8.85483	37		37
	8.86017	37		37
	8.86583	37		37
	8.87133	37		37
	8.8765	37		37
	8.88217	37		37
	8.8875	37		37
	8.89317	37		37
	8.8985	37		37
	8.90383	37		37
	8.90933	37		37
	8.91483	37		37
	8.92	37		37
	8.92567	37		37
	8.93117	37		37
	8.9365	37		37
	8.94217	37		37
	8.95317	37		37
	8.96433	37		37
	8.96983	37		37
	8.97533	37.1		37
	8.981	37		37
	8.98683	37		37
	8.992	37		37
	8.9975	37		37
	9.003	37		37
	9.0085	37.1		37
	9.025	37		37
	9.0305	37		37
	9.036	37		37
	9.0415	37		37
	9.04717	37		37
	9.0525	37		37
	9.058	37		37
	9.0635	37		37
	9.069	37		37
	9.0745	37		37
	9.07983	37		37
	9.08533	37		37
	9.09083	37		37
	9.09617	37		37
	9.1015	37		37
	9.107	37		37
	9.1125	37		37
	9.118	37		37
	9.12333	37		37
	9.12867	37		37
	9.13417	37		37
	9.13967	37		37
	9.156	37		37
	9.1615	37		37
	9.167	37		37
	9.1725	37		37
	9.17817	37		37
	9.18367	37		37
	9.189	37		37
	9.19433	37		37
	9.19983	37		37
	9.20567	37		37
	9.21083	37		37
	9.21617	37		37
	9.22133	37		37
	9.227	37		37
	9.23233	37		37
	9.238	37		37
	9.24317	37		37
	9.24867	37		37
	9.254	37		37
	9.25967	37		37
	9.26533	37		37
	9.27083	37		37
	9.27617	37		37
	9.2815	37		37
	9.287	37		37
	9.29217	37		37
	9.29783	37		37
	9.30317	36.9		37
	9.30867	37		37
	9.314	36.9		37
	9.3195	37		37
	9.32483	37		37
	9.33033	37		37
	9.33567	37		37
	9.34133	37		37
	9.35217	37		37
	9.36317	37		37
	9.3685	37		37
	9.374	37		37
	9.37933	37		37
	9.38467	37		37
	9.39017	37		37
	9.401	37		37
	9.40633	37		37
	9.41167	37		37
	9.41733	37		37
	9.42267	37		37
	9.428	37		37
	9.43317	37		37
	9.43867	37		37
	9.44417	37		37
	9.4495	37		37
	9.455	37		37
	9.46033	37		37
	9.46583	37		37
	9.47133	37		37
	9.47667	37		37
	9.48217	37		37
	9.48767	37		37
	9.493	37		37
	9.4985	37		37
	9.50383	37		37
	9.50933	37		37
	9.5145	37		37
	9.51983	37		37
	9.52517	37		37
	9.5305	37		37
	9.536	37		37
	9.5415	37		37
	9.54683	37		37
	9.5525	37		37
	9.55783	37		37
	9.56317	37		37
	9.56867	37		37
	9.57383	37		37
	9.57917	37		37
	9.58483	37		37
	9.59017	37		37
	9.59567	37		37
	9.60117	37		37
	9.60667	37		37
	9.612	37		37
	9.61717	37		37
	9.62283	37		37
	9.62833	37.1		37
	9.634	37		37
	9.63917	37		37
	9.64467	37		37
	9.65017	37		37
	9.65567	37		37
	9.661	37		37
	9.6665	37		37
	9.672	37		37
	9.67733	37		37
	9.683	37		37
	9.6885	37		37
	9.694	37		37
	9.6995	37		37
	9.70483	37		37
	9.71033	37		37
	9.71567	37		37
	9.721	37		37
	9.72633	37		37
	9.73183	37		37
	9.743	37		37
	9.7485	37		37
	9.754	37		37
	9.75917	37		37
	9.76467	37		37
	9.7755	37		37
	9.78667	37		37
	9.79217	37		37
	9.79767	37		37
	9.80333	36.9		37
	9.80867	37		37
	9.81383	37		37
	9.82467	37		37
	9.83017	37		37
	9.84117	37		37
	9.8465	37		37
	9.852	37		37
	9.85733	37		37
	9.86283	37		37
	9.86833	37		37
	9.87383	37		37
	9.8795	37		37
	9.885	37		37
	9.89033	37		37
	9.89583	37		37
	9.90133	37		37
	9.90667	37		37
	9.91183	37		37
	9.91717	37		37
	9.92267	37		37
	9.928	37		37
	9.9335	37		37
	9.93883	37		37
	9.94433	37.1		37
	9.94967	37.1		37
	9.95533	37.1		37
	9.96067	37		37
	9.96617	37		37
	9.97167	37		37
	9.977	37		37
	9.9825	37		37
	9.98783	37		37
	9.99333	37		37
	9.99883	37		37
	10.0045	37		37
	10.0097	37		37
	10.0208	37		43
	10.0322	37		43
	10.0377	37.7		43
	10.0488	37.3		43
	10.0543	37.2		43
	10.0597	37.2		43
	10.0653	38		43
	10.0707	38.4		43
	10.0817	38.7		43
	10.0873	38.8		43
	10.0927	38.9		43
	10.098	39.1		43
	10.1037	39.4		43
	10.109	39.4		43
	10.1145	39.3		43
	10.1257	39.6		43
	10.1312	39.8		43
	10.1367	39.8		43
	10.1478	39.9		43
	10.1533	40		43
	10.1587	40.1		43
	10.164	40.2		43
	10.1693	40.2		43
	10.1748	40.3		43
	10.1803	40.3		43
	10.1858	40.4		43
	10.1912	40.4		43
	10.1965	40.5		43
	10.2017	40.5		43
	10.2073	40.5		43
	10.2127	40.7		43
	10.2183	40.6		43
	10.224	40.7		43
	10.2293	40.8		43
	10.246	40.9		43
	10.2515	41		43
	10.257	41		43
	10.2623	41		43
	10.2678	41.1		43
	10.2733	41.1		43
	10.2788	41.2		43
	10.2898	41.2		43
	10.2952	41.2		43
	10.3005	41.2		43
	10.3058	41.3		43
	10.3168	41.3		43
	10.3222	41.5		43
	10.3278	41.4		43
	10.333	41.5		43
	10.3442	41.5		43
	10.3498	41.8		43
	10.3552	41.6		43
	10.3605	41.6		43
	10.366	41.8		43
	10.3715	41.7		43
	10.377	41.7		43
	10.3823	41.9		43
	10.3877	41.8		43
	10.393	41.9		43
	10.3985	41.9		43
	10.404	41.8		43
	10.4095	42		43
	10.4148	42		43
	10.4205	42.1		43
	10.4258	42.1		43
	10.4315	42.1		43
	10.4368	42.1		43
	10.4422	42.1		43
	10.4477	42.1		43
	10.4532	42.2		43
	10.4587	42.2		43
	10.4642	42.2		43
	10.4698	42.2		43
	10.4752	42.2		43
	10.4805	42.3		43
	10.486	42.3		43
	10.4915	42.3		43
	10.497	42.3		43
	10.5023	42.4		43
	10.5078	42.3		43
	10.5133	42.3		43
	10.5188	42.4		43
	10.5242	42.4		43
	10.5297	42.4		43
	10.5352	42.5		43
	10.5407	42.5		43
	10.546	42.5		43
	10.5517	42.5		43
	10.5572	42.5		43
	10.5627	42.5		43
	10.5682	42.5		43
	10.5735	42.6		43
	10.579	42.5		43
	10.5843	42.6		43
	10.5897	42.6		43
	10.595	42.6		43
	10.6008	42.7		43
	10.6118	42.7		43
	10.6172	42.7		43
	10.6225	42.6		43
	10.6278	42.7		43
	10.6332	42.7		43
	10.6385	42.7		43
	10.644	42.7		43
	10.6495	42.7		43
	10.6548	42.8		43
	10.6603	42.8		43
	10.6658	42.8		43
	10.6717	42.8		43
	10.677	42.8		43
	10.6823	42.8		43
	10.6877	42.8		43
	10.6933	42.8		43
	10.6988	42.8		43
	10.7042	42.9		43
	10.7095	42.9		43
	10.715	42.9		43
	10.7203	42.9		43
	10.7258	42.9		43
	10.7313	42.9		43
	10.7367	42.9		43
	10.742	42.9		43
	10.7475	42.9		43
	10.7528	42.9		43
	10.7583	42.9		43
	10.7635	43		43
	10.7692	43		43
	10.7743	42.9		43
	10.78	43		43
	10.7853	43		43
	10.791	43		43
	10.7963	43		43
	10.8017	43		43
	10.8072	43		43
	10.8125	43		43
	10.8178	43		43
	10.8237	43		43
	10.8293	43		43
	10.8402	43.1		43
	10.8457	43.1		43
	10.857	43		43
	10.8625	43		43
	10.8683	43.1		43
	10.8735	43.1		43
	10.879	43		43
	10.8847	42.9		43
	10.8902	42.9		43
	10.8953	43		43
	10.9007	43.1		43
	10.906	43		43
	10.9112	42.9		43
	10.9167	43		43
	10.922	43		43
	10.9273	43.1		43
	10.933	42.9		43
	10.9383	42.9		43
	10.9437	43		43
	10.9492	43		43
	10.9545	42.9		43
	10.9598	42.9		43
	10.9655	43		43
	10.971	43		43
	10.9763	42.9		43
	10.9818	43		43
	10.9872	43		43
	10.9927	43		43
	10.9982	42.9		43
	11.0037	43		43
	11.0092	43		43
	11.0147	43		43
	11.02	43		43
	11.0255	43.1		43
	11.0308	43.1		43
	11.0362	43.1		43
	11.0418	42.9		43
	11.0472	43		43
	11.0528	43		43
	11.0582	43		43
	11.0635	42.9		43
	11.0688	42.9		43
	11.0743	43		43
	11.0798	43		43
	11.0852	43		43
	11.0905	42.9		43
	11.0962	42.9		43
	11.1017	42.9		43
	11.107	43.1		43
	11.1125	43		43
	11.1178	43.1		43
	11.1235	43		43
	11.1288	43		43
	11.1343	42.9		43
	11.1398	43		43
	11.1453	43		43
	11.1508	43		43
	11.1567	43		43
	11.1677	42.9		43
	11.1787	43		43
	11.1842	43		43
	11.1897	43.1		43
	11.1955	43.1		43
	11.201	43		43
	11.2067	42.9		43
	11.2122	43		43
	11.2178	43		43
	11.2232	43		43
	11.2287	43		43
	11.2338	43		43
	11.2393	42.9		43
	11.2447	43		43
	11.25	42.9		43
	11.2553	43.1		43
	11.2607	43		43
	11.2665	43		43
	11.2718	43		43
	11.2773	43.1		43
	11.2828	43		43
	11.2882	42.9		43
	11.2938	43		43
	11.2993	43		43
	11.3048	43.1		43
	11.3103	43		43
	11.3158	43		43
	11.3217	43.1		43
	11.3328	43		43
	11.3382	43		43
	11.3435	43		43
	11.3488	43		43
	11.3545	42.9		43
	11.3655	43		43
	11.3708	43.1		43
	11.3767	43.1		43
	11.382	43		43
	11.3875	43		43
	11.3928	42.9		43
	11.3987	43		43
	11.4042	43		43
	11.4097	43		43
	11.4152	43		43
	11.4205	43		43
	11.426	42.9		43
	11.4313	43		43
	11.4368	42.9		43
	11.4427	42.9		43
	11.4483	43.1		43
	11.4538	43		43
	11.4592	43		43
	11.4647	43		43
	11.4703	43		43
	11.476	43		43
	11.4813	42.9		43
	11.487	43		43
	11.4925	43		43
	11.4982	43.1		43
	11.5037	43		43
	11.509	43		43
	11.5145	43		43
	11.5198	43		43
	11.5255	43		43
	11.5308	42.9		43
	11.5363	42.9		43
	11.5417	43		43
	11.5473	43.1		43
	11.5527	43		43
	11.5582	43		43
	11.5637	43		43
	11.5693	43		43
	11.5745	43		43
	11.58	43		43
	11.5857	42.9		43
	11.5908	42.9		43
	11.5965	42.9		43
	11.602	43.1		43
	11.6073	43.1		43
	11.6128	43.1		43
	11.6183	43		43
	11.6238	43		43
	11.6292	43.1		43
	11.6347	43		43
	11.64	42.9		43
	11.6453	43		43
	11.651	43		43
	11.6618	43		43
	11.6673	43		43
	11.6728	43		43
	11.6783	42.9		43
	11.6837	43		43
	11.6892	43		43
	11.6945	43		43
	11.7002	43		43
	11.7055	43		43
	11.7108	43		43
	11.7162	43		43
	11.7215	42.9		43
	11.7272	43		43
	11.7323	43.1		43
	11.7378	43		43
	11.7432	43		43
	11.7487	43		43
	11.7542	43.1		43
	11.7597	43		43
	11.7652	43		43
	11.7705	43		43
	11.7758	43		43
	11.7815	43		43
	11.787	43		43
	11.7923	43		43
	11.7978	43		43
	11.8087	43		43
	11.8143	43		43
	11.8198	43		43
	11.8257	43		43
	11.8313	43		43
	11.8368	43		43
	11.8423	43		43
	11.8478	42.9		43
	11.8532	42.9		43
	11.8587	43		43
	11.864	43		43
	11.8697	43		43
	11.8808	43		43
	11.8863	42.9		43
	11.8918	43		43
	11.8972	43		43
	11.9027	43		43
	11.9082	42.9		43
	11.9138	42.9		43
	11.9302	43.1		43
	11.9357	43.1		43
	11.941	43.1		43
	11.9465	43		43
	11.9518	43.1		43
	11.9573	43.1		43
	11.963	43.1		43
	11.9685	43		43
	11.974	43		43
	11.9795	43		43
	11.9848	43		43
	11.9903	43		43
	11.9958	43		43
	12.0013	43		43
	12.007	43		43
	12.0125	43		43
	12.018	43		43
	12.0235	43		43
	12.029	43		43
	12.0347	42.9		43
	12.0402	43		43
	12.0453	43		43
	12.0508	43		43
	12.0562	43		43
	12.062	43		43
	12.0673	43		43
	12.073	42.9		43
	12.084	43		43
	12.0895	43.1		43
	12.095	43.1		43
	12.1005	43		43
	12.106	43		43
	12.1117	43		43
	12.117	43		43
	12.1225	43		43
	12.128	42.9		43
	12.1338	42.9		43
	12.1393	43.1		43
	12.1448	43		43
	12.1503	43		43
	12.1558	42.9		43
	12.1615	43		43
	12.167	43		43
	12.1778	43		43
	12.1833	43		43
	12.189	43		43
	12.1943	43		43
	12.1997	43		43
	12.211	43		43
	12.2165	43		43
	12.222	43		43
	12.2275	42.9		43
	12.2332	43		43
	12.2442	43.1		43
	12.2497	43		43
	12.255	43		43
	12.2603	43		43
	12.2658	43		43
	12.2712	43		43
	12.2767	43		43
	12.282	43		43
	12.2873	43		43
	12.2928	43		43
	12.2982	43		43
	12.3035	43		43
	12.3088	43		43
	12.3145	43		43
	12.32	43		43
	12.3255	43		43
	12.3308	43		43
	12.3418	43		43
	12.3472	42.9		43
	12.3527	43		43
	12.3583	43.1		43
	12.3638	43		43
	12.3692	43		43
	12.3747	43		43
	12.3802	43		43
	12.386	43		43
[truncated: 8,245 more rows]

## Sheet: F4.c
Figure 4c			Wildtype microbes											α PD-L1 + αCTLA-4 (failed HIFU)											Therapeutic microbes											Therapeutic microbes + Ultrasound heating											FUS
	-2	-2
	0	-1	78.732	112.56	101.952	125.125	101.088	60.709	55.5699	102.644	80.1025	82.8968		100.170*	68.75955*	125.4049*									102.34	100.17	92.07	110.475	118.503	146.165	169.978	111.502				96	95.265	132.788	138.867	133.39	70.9128	128.136					114.309	141.911	108.731
	3	0
	6	2	101.866	124.032	155.76	136.29	162.8	66.0727	225.671	120.902	144.226	138.141		131.670*	122.4701*	203.8457*									176	131.67	114.905	301.407	143.34	254.211	204.414	148.853				130.56	127.743	230.472	193.315	199.935	136.203	257.718					177.376	178.703	200.116
	9	3
	12	5	152.11	188.02	344.25	250.712	261.072	180.897	332.412	215.517	410.107	344.939		215.982*	258.8069*	347.8315*									230.4	215.982	236.925	438.99	242.045	369.921	208.439	211.441				171.68	196.236	296.471	181.061	269.57	228.133	367.888					368.536	318.144	343.901
	15	6
		8	299.2	446.782	541.36	522.17	349.44	379.962	459.783	304.93	661.725	730.567		403.750*	455.0258*	496.9642*									226.493	403.75	610.47	594.501	323.037	523.448	261.834	352.97				265.2	259.896	301.514	196.713	343.185	289.144	422.358					521.956	388.228	442.037
		9
		10	414.96	604.095	668.325	775.5	447.72	596.62	578.291	426.519	978.932	1071.29		569.772*	823.9996*	724.622*									216.672	569.772	894.04	972.488	710.282	553.086	311.871	446.957				282.366	357.357	103.221	160.41	523.076	300.724	355.148					879.726	592.301	673.085
		12
		13	873	959.616	856.98	1034.21	531.76	1189.99	677.899	664.9	1361.74	1644.56		914.736*	1437.520*	1359.670*									275.88	914.736	1426.99	1292.77	1202.43	757.593	315.674	476.798				255.84	510.3	83.5354	142.027	660.78	326.73	319.23					1227.73	831.105	950.478
[truncated: 15 more columns]

[truncated: 14 more sheets: F4.d, F4.e, SF1.a, SF1.b, SF3.a, SF4-1, SF4-2, SF4-3, SF4-4, SF5.a, SF6.a, SF6.b, SF6.c, SF6.d]
